# Supplementary material for: Site-Specific RNA Editing of Stop Mutations in the CFTR mRNA of Human Bronchial Cultured Cells
Source: Int J Mol Sci. 2023 Jun 30;24(13):10940. doi: 10.3390/ijms241310940 (PMC10342162; doi:10.3390/ijms241310940)
Supplement: Supplementary file 1 [file ijms-24-10940-s001.zip]

Archive with 1 entries (1 files):
- ijms-2421367-supplementary.pdf
